# Supplementary material for: Hand Hygiene, Face Mask Use, and Associated Factors during the COVID-19 Pandemic among the Students of Mongar Higher Secondary School, Bhutan: A Cross-Sectional Study
Source: Int J Environ Res Public Health. 2023 Jan 6;20(2):1058. doi: 10.3390/ijerph20021058 (PMC9859439; doi:10.3390/ijerph20021058)
Supplement: Supplementary file 1 [file ijerph-20-01058-s001.zip]

Archive with 1 entries (1 files):
- ijerph-2068678-supplementary.pdf
